# Supplementary material for: Updated Mortality Analysis of SELTINE, the French Cohort of Nuclear Workers, 1968–2014
Source: Cancers (Basel). 2022 Dec 23;15(1):79. doi: 10.3390/cancers15010079 (PMC9817793; doi:10.3390/cancers15010079)
Supplement: Supplementary file 1 [file cancers-15-00079-s001.zip]

Archive with 1 entries (1 files):
- cancers-2026988-supplementary.pdf
